# Supplementary material for: Cardiomyocyte-specific disruption of the circadian BMAL1–REV-ERBα/β regulatory network impacts distinct miRNA species in the murine heart
Source: Commun Biol. 2023 Nov 11;6:1149. doi: 10.1038/s42003-023-05537-z (PMC10640639; doi:10.1038/s42003-023-05537-z)
Supplement: Supplementary file 4 — Supplementary Data [file 42003_2023_5537_MOESM4_ESM.xlsx]

## Sheet: 1a BMAL1 Protein
Genotype	CON	CBK
ZT	0 & 24	0 & 24
	0.698174	0.13879
	0.769638	0.27069
	0.56846	0.520259
	0.743053	0.325886
	1.33524	0.240066
	2.46292	1.66006
	0.422515	0.142008

## Sheet: 1b cry1 mRNA
Genotype	CON	CON	CON	CON	CON	CON	CBK	CBK	CBK	CBK	CBK	CBK
ZT	0 & 24	4	8	12	16	20	0 & 24	4	8	12	16	20
	2.06362	1.15406	0.973462	1.14071	1.71348	3.25739	3.87263	2.54338	3.31679	2.15812	3.51047	4.40042
	1.47349	1.10363	1.23701	1.59932	2.19267	2.60892	2.49059	2.44002	2.53019	2.13097	3.49489	2.91069
	2.17823	0.87034	0.975569	1.94035	1.89319	2.03354	4.37184	2.90002	3.29851	2.33735	3.28169	2.94293
	2.83344	1.12195	0.798227	1.7435	1.40582	2.34526	3.19908	3.35086	1.83411	2.68568	3.91261	2.74181
	1.93078	0.983939	1.00192	1.55312	1.51154	1.65048	3.07942	1.9676	1.96295	2.53435	3.32629	2.59948
	2.31478	1.02306	1.01381	1.43261	2.40243	3.02808	3.28429	3.30962	2.76191	2.54287	3.65349	4.1509
	2.41552	1.29609		2.115	1.83208	2.87038	3.04833	3.10075	1.68264	2.80693	2.79857	5.42964
	1.68281				1.98009	2.38489	2.74023	2.77384	2.23789		2.45222	3.30881

## Sheet: 1b cry2 mRNA
Genotype	CON	CON	CON	CON	CON	CON	CBK	CBK	CBK	CBK	CBK	CBK
ZT	0 & 24	4	8	12	16	20	0 & 24	4	8	12	16	20
	1.18254	0.993017	1.60816	1.75508	1.59436	1.42537	1.19567	1.56426	2.2606	1.78016	1.46401	1.75255
	1.08671	1.20648	1.87772	1.70471	1.68476	1.36036	1.95902	1.75261	2.36055	1.79535	1.72602	1.96285
	1.09341	1.12544	2.09114	1.7694	1.35283	1.08564	1.86208	1.55831	2.37098	2.01766	1.45289	1.28845
	1.42187	0.935996	1.70854	1.69591	1.45493	1.31844	1.40217	1.40791	1.47266	1.99413	2.02287	1.16668
	1.05708	0.630466	1.9984	2.22622	1.57594	1.44166	1.75154	1.20968	2.0368	1.21403	1.73834	1.58169
	1.18074	1.14018	1.94165	2.83234	1.44369	1.4058	1.73151	1.60999	1.49702	1.55678	1.25207	1.46941
	1.04347	0.96841		1.88142	1.45749	1.20323	1.25723	1.29083	1.89208	1.58057	2.12688	1.58604
	1.00128				1.48479	1.66526	1.34014	1.15309	1.27383		2.14725	1.07091

## Sheet: 1b per1 mRNA
Genotype	CON	CON	CON	CON	CON	CON	CBK	CBK	CBK	CBK	CBK	CBK
ZT	0 & 24	4	8	12	16	20	0 & 24	4	8	12	16	20
	0.0513729	1.11422	3.67185	4.67917	2.48855	0.0519948	0.883274	0.444451	2.55703	2.74609	2.02786	0.0376873
	0.91933	0.734244	3.51768	6.3389	3.03489	0.182186	1.11094	0.553099	2.50469	0.233018	0.0972052	0.11381
	0.0507992	0.0430273	4.61408	2.09537	0.135131	0.0727331		0.863989	2.81469	0.199891	0.174785	0.110327
	0.0377055	0.0809043	4.60055	5.26645	0.0822508	0.132431	0.0504449	0.0444633	0.0510638	0.222159	0.17468	0.0893391
	1.92036	0.8052	9.03302	9.24635	4.8081	2.96404	2.79931	1.86096	4.32946	5.16917	3.18274	2.67296
	2.21653	3.20473	11.302	8.53607	4.10149	4.59445	1.50406	1.37215	2.90234	5.80958	2.05336	1.95956
	1.54202	0.884133	12.2312	9.49711	4.6422	3.65061	2.20291	1.79467	5.23103	5.8337	2.73944	2.13237
	1.26188	2.55279	8.31934		3.09261	5.0509	2.14782	2.29987	1.81294		4.27635	4.44801

## Sheet: 1b per3 mRNA
Genotype	CON	CON	CON	CON	CON	CON	CBK	CBK	CBK	CBK	CBK	CBK
ZT	0 & 24	4	8	12	16	20	0 & 24	4	8	12	16	20
	0.774277	1.18342	3.73191	4.12381	3.35429	2.14936	0.258164	0.293647	1.22962	2.02393	2.16815	0.852942
	0.666874	1.00385	3.24131	3.54771	3.52784	2.17587	0.337502	0.300082	0.875337	3.15673	1.22454	1.63477
	1.09379	0.886102	2.45991	4.16521	4.62473	1.50938	0.379721	0.382504	3.09576	1.63886	2.44399	1.01998
	1.03133	1.09657	4.16206	6.3586	3.88345	1.81037	0.356845	0.624603	1.01281	1.88491	1.08981	0.969708
	1.14864	0.291256	5.31772	5.01796	5.15714	1.5294	0.450095	0.324523	0.854187	1.83069	1.33511	0.883498
	1.30444	1.10795	3.61376	4.31798	3.99264	2.6712	0.387835	0.303179	1.09393	2.66248	0.78591	0.736942
	1.18999				2.81253	1.26297	0.237135	0.296642	0.781717	2.06371	1.65652	0.574535
	0.790658					1.55143		0.288403			1.55617

## Sheet: 1c hlf mRNA
Genotype	CON	CON	CON	CON	CON	CON	CBK	CBK	CBK	CBK	CBK	CBK
ZT	0 & 24	4	8	12	16	20	0 & 24	4	8	12	16	20
	0.951465	0.547007	1.0905	1.80038	0.755109	1.35191	0.410272	0.226211	0.513743	0.644054	0.62713	0.421937
	0.777454	0.561266	1.26916	0.83043	1.5552	1.45988	0.464722	0.493295	0.57797	1.11123	0.551705	1.04292
	0.903117	0.706917	1.92425	0.898408	1.59471	0.707575	0.610239	0.422599	0.626661	0.849506	0.809681	0.356828
	0.975486	0.869393	2.39582	2.45964	1.43237	0.724213	0.916598	0.545677	0.708274	1.75433	0.851646	1.23369
	1.19832	0.68111	1.70274	2.54531	2.11593	1.26181	0.851165	0.317494	0.580404	0.916783	0.981407	0.772354
	1.70753			3.02985	2.0879	0.819247	0.456686	0.472887	0.774602	1.0103	0.13384	0.709141
	0.739913				0.849038	1.02804	0.515626	0.440841	0.719498	0.725301	0.738149	0.636269
	0.746718					0.790098					0.714129

## Sheet: 1c tef mRNA
Genotype	CON	CON	CON	CON	CON	CON	CBK	CBK	CBK	CBK	CBK	CBK
ZT	0 & 24	4	8	12	16	20	0 & 24	4	8	12	16	20
	1.06747	0.566634	1.22851	1.51993	1.22209	0.797979	0.347402	0.491462	0.654833	0.882352	0.712902	0.591499
	0.55859	0.6098	1.07611	1.25206	1.29957	1.39185	0.492756	0.652522	1.03225	0.936466	0.570876	1.53957
	0.945703	0.830163	1.43951	1.10452	2.02764	1.12868	0.726907	0.481379	0.985048	0.874897	0.460416	0.718256
	1.14949	0.811601	1.57014	2.9965	1.95445	0.862728	0.840729	0.653369	0.960487	1.45102	0.802782	1.16266
	0.626821	0.693084	1.36735	2.19975	2.74867	1.7791	0.70413	0.508767	0.634048	0.440301	0.852637	0.706735
	1.25972			2.74428	2.37988	1.55335	0.517386	0.742351	0.786077	0.978549	0.103991	0.968134
	1.25085				1.2143	0.582477	0.533026	0.712183	0.722158	0.984746	0.832151	0.872314
	1.14136					1.21651					0.899827

## Sheet: 4a miR1a
Genotype	CON	CON	CON	CON	CON	CON	CBK	CBK	CBK	CBK	CBK	CBK
ZT	0 & 24	4	8	12	16	20	0 & 24	4	8	12	16	20
	1.73638	1.18304	1.84498	1.7708	1.46137	1.06564	1.16135	1.50762	1.37972	1.2375	1.60636	0.718583
	0.206347	1.60804	1.3963	1.30206	0.34813	1.22919	1.33538	1.14387	0.945733	0.226536	1.06762	0.529803
	1.39207	0.796194	0.860585	0.753961	1.24558	0.704137	1.06595	0.964687	0.682506	1.02906	0.219673	0.176722
	0.436117	1.31018	0.776793	1.7808	1.0296	0.759993	0.910764	0.410099	0.415204	0.538565	0.683175	1.50563
	1.87882	0.766808	1.67849	1.65755	1.77099	1.80277	1.49254	1.49296	0.623602	0.898305	2.00319	1.765
	1.84613	0.69181	1.62021	1.60269	1.78746	1.82048	1.49382	0.678068	0.723551	0.858176	0.707263	1.45324
	1.70767	0.771763	1.60139	1.42886	2.09595	0.749622	1.62939	0.736379	0.616637	0.745444	0.787371	0.982519
	1.53786	0.872163	0.803275		0.771421	0.736823	1.64654	0.770311	0.688748		0.76024	0.805557

## Sheet: 4a miR181a
Genotype	CON	CON	CON	CON	CON	CON	CBK	CBK	CBK	CBK	CBK	CBK
ZT	0 & 24	4	8	12	16	20	0 & 24	4	8	12	16	20
	1.04662	1.12844	1.10731	1.14173	0.904771	1.08028	0.818038	0.63596	0.670922	0.650209	0.878585	0.498029
	0.905152	1.21724	1.15973	1.04737	0.774269	1.24579	0.733973	0.660036	0.623991	0.518396	0.697763	0.587911
	0.90339	1.0939	1.10852	1.21996	1.16563	1.10909	0.77045	0.707455	0.545045	0.734561	0.892605	0.431377
	0.909513	0.962718	1.05018	0.998562	0.900206	1.1091	0.384125	0.581581	0.624671	0.855095	1.01222	0.78088
	1.12731	0.944139	0.983722	0.908445	0.920696	1.00041	0.802015	0.580589	0.683868	0.726058	0.580455	0.600206
	1.26997	1.03992		1.12331	1.06497	0.948313	0.761024	0.714992	0.736185	0.642364	0.638993	0.607896
	1.08884	0.96774			1.23185	0.945062			0.590959	0.572875	0.56181	0.530265
	1.05675				1.03761	0.938821			0.642726

## Sheet: 4a miR499
Genotype	CON	CON	CON	CON	CON	CON	CBK	CBK	CBK	CBK	CBK	CBK
ZT	0 & 24	4	8	12	16	20	0 & 24	4	8	12	16	20
	0.850787	0.50053	1.02074	0.753255	1.18772	0.382757	1.4302	0.955277	0.724746	0.865053	1.31685	0.492232
	0.281264	1.14584	0.733196	0.669379	0.405258	0.493679	0.720714	0.878166	0.632115	0.208008	0.32601	0.189978
	0.685703	0.434217	0.65521	0.468155	0.38502	0.304541	0.768661	0.629619	0.611482	0.449656	0.344931	0.367187
	0.359709	0.484984	0.417386	1.20301	0.329742	0.419115	0.269034	0.30448	0.39143	0.149401	0.187735	0.634981
	1.62085	1.66453	1.85946	1.53462	1.87652	2.24429	1.3861	1.42408	0.927306	1.09036	1.79496	1.35502
	1.27564	1.4339	2.51696	1.77615	2.15031	1.28172	1.88514	0.986242	0.839986	0.843582	0.794422	1.88292
	1.67454	1.11818	1.74428	1.53071	1.99348	1.47014	1.25198	0.721879	0.747831	1.22787	1.1892	1.10041
	1.82072	1.21782	1.32402		1.18556	2.13694	1.58114	0.811304	0.902279		1.08524	1.58948

[truncated: 23 more sheets: 4a let7c, 4a miR23b, 4a miR31, 4a miR34a, 4a miR215, 4a miR741, 4b cdkn1a mRNA, 4b npas2 mRNA, 4b nt5e mRNA, 4b armc2 mRNA, 4b herpud1 mRNA, 4b mid1ip1 mRNA, 4b rhobtb1 mRNA, 4b npc1 mRNA, 4b mylk4 mRNA, 4c CDKN1A Protein, 5b nr1d2 mRNA, 5c miRNA Levels, 5e dgat2 mRNA, 5e ptpn3 mRNA …]
